# Supplementary material for: Mechanism of Changes in Goaf Water Hydrogeochemistry: A Case Study of the Menkeqing Coal Mine
Source: Int J Environ Res Public Health. 2022 Dec 28;20(1):536. doi: 10.3390/ijerph20010536 (PMC9819404; doi:10.3390/ijerph20010536)
Supplement: Supplementary file 1 [file ijerph-20-00536-s001.zip]

Archive with 1 entries (1 files):
- ijerph-2093840-supplementary.pdf
